# Supplementary material for: Frequency and Duration of, and Risk Factors for, Diagnostic Delays Associated with Histoplasmosis
Source: J Fungi (Basel). 2022 Apr 23;8(5):438. doi: 10.3390/jof8050438 (PMC9143509; doi:10.3390/jof8050438)
Supplement: Supplementary file 1 [file jof-08-00438-s001.zip]

Archive with 1 entries (1 files):
- jof-1596816-supplementary.pdf
